# Supplementary material for: Influence of Reagents on Qualitative Indicators of Artificial Anti-Deflationary Phytocenosis on Waste from a Rare Earth Tailing Facility
Source: Toxics. 2023 Jul 20;11(7):629. doi: 10.3390/toxics11070629 (PMC10383936; doi:10.3390/toxics11070629)
Supplement: Supplementary file 1 [file toxics-11-00629-s001.zip]

Archive with 1 entries (1 files):
- toxics-2519119-supplementary.pdf
